# Supplementary material for: Contribution of behavioural variability to representational drift
Source: eLife. 2022 Aug 30;11:e77907. doi: 10.7554/eLife.77907 (PMC9481246; doi:10.7554/eLife.77907)
Supplement: Source code 1. [file elife-77907-code1.zip]

Archive with 209 entries (194 files):
- Codes_eLife/
- Codes_eLife/.DS_Store
- __MACOSX/Codes_eLife/._.DS_Store
- Codes_eLife/Figure2/
- Codes_eLife/Figure3/
- Codes_eLife/Figure4/
- Codes_eLife/init.m
- __MACOSX/Codes_eLife/._init.m
- Codes_eLife/prep_data_NM1/
- Codes_eLife/utilities/
- Codes_eLife/session_info.xls
- __MACOSX/Codes_eLife/._session_info.xls
- Codes_eLife/Figure1/
- Codes_eLife/Figure2/.DS_Store
- __MACOSX/Codes_eLife/Figure2/._.DS_Store
- Codes_eLife/Figure2/scatter_hist_2.png
- Codes_eLife/Figure2/scatter_hist_1.png
- Codes_eLife/Figure2/CC_data_ccw_dist.png
- Codes_eLife/Figure2/CC_data_ccr_dist.png
- Codes_eLife/Figure2/Figure2.m
- __MACOSX/Codes_eLife/Figure2/._Figure2.m
- Codes_eLife/Figure3/.DS_Store
- __MACOSX/Codes_eLife/Figure3/._.DS_Store
- Codes_eLife/Figure3/Figure3_examples.m
- __MACOSX/Codes_eLife/Figure3/._Figure3_examples.m
- Codes_eLife/Figure3/all/
- Codes_eLife/Figure3/examples/
- Codes_eLife/Figure3/Figure3_all.m
- __MACOSX/Codes_eLife/Figure3/._Figure3_all.m
- Codes_eLife/Figure4/.DS_Store
- __MACOSX/Codes_eLife/Figure4/._.DS_Store
- Codes_eLife/Figure4/Figure4_examples.m
- __MACOSX/Codes_eLife/Figure4/._Figure4_examples.m
- Codes_eLife/Figure4/All/
- Codes_eLife/Figure4/Examples/
- Codes_eLife/Figure4/Figure4_all.m
- __MACOSX/Codes_eLife/Figure4/._Figure4_all.m
- Codes_eLife/prep_data_NM1/prep_data_754829445.mat
- Codes_eLife/prep_data_NM1/prep_data_746083955.mat
- __MACOSX/Codes_eLife/prep_data_NM1/._prep_data_746083955.mat
- Codes_eLife/prep_data_NM1/prep_data_760345702.mat
- __MACOSX/Codes_eLife/prep_data_NM1/._prep_data_760345702.mat
- Codes_eLife/prep_data_NM1/prep_data_739448407.mat
- Codes_eLife/prep_data_NM1/prep_data_737581020.mat
- Codes_eLife/prep_data_NM1/prep_data_835479236.mat
- __MACOSX/Codes_eLife/prep_data_NM1/._prep_data_835479236.mat
- Codes_eLife/prep_data_NM1/prep_data_754312389.mat
- Codes_eLife/prep_data_NM1/prep_data_819186360.mat
- __MACOSX/Codes_eLife/prep_data_NM1/._prep_data_819186360.mat
- Codes_eLife/prep_data_NM1/prep_data_762120172.mat
- __MACOSX/Codes_eLife/prep_data_NM1/._prep_data_762120172.mat
- Codes_eLife/prep_data_NM1/.DS_Store
- __MACOSX/Codes_eLife/prep_data_NM1/._.DS_Store
- Codes_eLife/prep_data_NM1/prep_data_774875821.mat
- Codes_eLife/prep_data_NM1/prep_data_750749662.mat
- __MACOSX/Codes_eLife/prep_data_NM1/._prep_data_750749662.mat
- Codes_eLife/prep_data_NM1/prep_data_768515987.mat
- Codes_eLife/prep_data_NM1/prep_data_760693773.mat
- __MACOSX/Codes_eLife/prep_data_NM1/._prep_data_760693773.mat
- Codes_eLife/prep_data_NM1/prep_data_831882777.mat
- __MACOSX/Codes_eLife/prep_data_NM1/._prep_data_831882777.mat
- Codes_eLife/prep_data_NM1/prep_data_767871931.mat
- Codes_eLife/prep_data_NM1/prep_data_816200189.mat
- __MACOSX/Codes_eLife/prep_data_NM1/._prep_data_816200189.mat
- Codes_eLife/prep_data_NM1/prep_data_794812542.mat
- __MACOSX/Codes_eLife/prep_data_NM1/._prep_data_794812542.mat
- Codes_eLife/prep_data_NM1/prep_data_757970808.mat
- __MACOSX/Codes_eLife/prep_data_NM1/._prep_data_757970808.mat
- Codes_eLife/prep_data_NM1/prep_data_840012044.mat
- __MACOSX/Codes_eLife/prep_data_NM1/._prep_data_840012044.mat
- Codes_eLife/prep_data_NM1/prep_data_751348571.mat
- Codes_eLife/prep_data_NM1/prep_data_756029989.mat
- __MACOSX/Codes_eLife/prep_data_NM1/._prep_data_756029989.mat
- Codes_eLife/prep_data_NM1/prep_data_778240327.mat
- __MACOSX/Codes_eLife/prep_data_NM1/._prep_data_778240327.mat
- Codes_eLife/prep_data_NM1/prep_data_766640955.mat
- Codes_eLife/prep_data_NM1/prep_data_743475441.mat
- Codes_eLife/prep_data_NM1/prep_data_750332458.mat
- __MACOSX/Codes_eLife/prep_data_NM1/._prep_data_750332458.mat
- Codes_eLife/prep_data_NM1/prep_data_819701982.mat
- __MACOSX/Codes_eLife/prep_data_NM1/._prep_data_819701982.mat
- Codes_eLife/prep_data_NM1/prep_data_798911424.mat
- __MACOSX/Codes_eLife/prep_data_NM1/._prep_data_798911424.mat
- Codes_eLife/prep_data_NM1/prep_data_778998620.mat
- Codes_eLife/prep_data_NM1/prep_data_758798717.mat
- __MACOSX/Codes_eLife/prep_data_NM1/._prep_data_758798717.mat
- Codes_eLife/prep_data_NM1/prep_data_719161530.mat
- Codes_eLife/prep_data_NM1/prep_data_759883607.mat
- __MACOSX/Codes_eLife/prep_data_NM1/._prep_data_759883607.mat
- Codes_eLife/prep_data_NM1/prep_data_762602078.mat
- __MACOSX/Codes_eLife/prep_data_NM1/._prep_data_762602078.mat
- Codes_eLife/prep_data_NM1/prep_data_781842082.mat
- __MACOSX/Codes_eLife/prep_data_NM1/._prep_data_781842082.mat
- Codes_eLife/prep_data_NM1/prep_data_763673393.mat
- __MACOSX/Codes_eLife/prep_data_NM1/._prep_data_763673393.mat
- Codes_eLife/prep_data_NM1/prep_data_771990200.mat
- Codes_eLife/prep_data_NM1/prep_data_779839471.mat
- Codes_eLife/prep_data_NM1/prep_data_789848216.mat
- Codes_eLife/prep_data_NM1/prep_data_715093703.mat
- Codes_eLife/prep_data_NM1/prep_data_799864342.mat
- __MACOSX/Codes_eLife/prep_data_NM1/._prep_data_799864342.mat
- Codes_eLife/prep_data_NM1/prep_data_793224716.mat
- __MACOSX/Codes_eLife/prep_data_NM1/._prep_data_793224716.mat
- Codes_eLife/prep_data_NM1/prep_data_797828357.mat
- __MACOSX/Codes_eLife/prep_data_NM1/._prep_data_797828357.mat
- Codes_eLife/prep_data_NM1/prep_data_773418906.mat
- __MACOSX/Codes_eLife/prep_data_NM1/._prep_data_773418906.mat
- Codes_eLife/prep_data_NM1/prep_data_732592105.mat
- Codes_eLife/prep_data_NM1/prep_data_839068429.mat
- __MACOSX/Codes_eLife/prep_data_NM1/._prep_data_839068429.mat
- Codes_eLife/prep_data_NM1/prep_data_786091066.mat
- __MACOSX/Codes_eLife/prep_data_NM1/._prep_data_786091066.mat
- Codes_eLife/prep_data_NM1/prep_data_847657808.mat
- __MACOSX/Codes_eLife/prep_data_NM1/._prep_data_847657808.mat
- Codes_eLife/prep_data_NM1/prep_data_829720705.mat
- __MACOSX/Codes_eLife/prep_data_NM1/._prep_data_829720705.mat
- Codes_eLife/prep_data_NM1/prep_data_761418226.mat
- __MACOSX/Codes_eLife/prep_data_NM1/._prep_data_761418226.mat
- Codes_eLife/prep_data_NM1/prep_data_755434585.mat
- __MACOSX/Codes_eLife/prep_data_NM1/._prep_data_755434585.mat
- Codes_eLife/prep_data_NM1/prep_data_721123822.mat
- Codes_eLife/prep_data_NM1/prep_data_757216464.mat
- __MACOSX/Codes_eLife/prep_data_NM1/._prep_data_757216464.mat
- Codes_eLife/prep_data_NM1/prep_data_744228101.mat
- Codes_eLife/prep_data_NM1/prep_data_742951821.mat
- Codes_eLife/prep_data_NM1/prep_data_787025148.mat
- Codes_eLife/prep_data_NM1/prep_data_821695405.mat
- __MACOSX/Codes_eLife/prep_data_NM1/._prep_data_821695405.mat
- Codes_eLife/prep_data_NM1/prep_data_771160300.mat
- Codes_eLife/prep_data_NM1/prep_data_791319847.mat
- __MACOSX/Codes_eLife/prep_data_NM1/._prep_data_791319847.mat
- Codes_eLife/prep_data_NM1/prep_data_839557629.mat
- __MACOSX/Codes_eLife/prep_data_NM1/._prep_data_839557629.mat
- Codes_eLife/utilities/my_regress.m
- __MACOSX/Codes_eLife/utilities/._my_regress.m
- Codes_eLife/utilities/my_hist.m
- __MACOSX/Codes_eLife/utilities/._my_hist.m
- Codes_eLife/Figure1/.DS_Store
- __MACOSX/Codes_eLife/Figure1/._.DS_Store
- Codes_eLife/Figure1/VISp__repDrift_ppl_avg_brain_observatory_1.1.png
- Codes_eLife/Figure1/Figure1.m
- __MACOSX/Codes_eLife/Figure1/._Figure1.m
- Codes_eLife/Figure1/VISp__repDrift_ppl_all_functional_connectivity.png
- Codes_eLife/Figure1/VISp__repDrift_ppl_avg_functional_connectivity.png
- Codes_eLife/Figure1/VISp__repDrift_ppl_all_brain_observatory_1.1.png
- Codes_eLife/Figure3/all/brain_observatory_1.1/
- Codes_eLife/Figure3/all/.DS_Store
- __MACOSX/Codes_eLife/Figure3/all/._.DS_Store
- Codes_eLife/Figure3/all/functional_connectivity/
- Codes_eLife/Figure3/examples/brain_observatory_1.1/
- Codes_eLife/Figure3/examples/.DS_Store
- __MACOSX/Codes_eLife/Figure3/examples/._.DS_Store
- Codes_eLife/Figure3/examples/functional_connectivity/
- Codes_eLife/Figure4/All/brain_observatory_1.1_VISp_pplAct_all.png
- Codes_eLife/Figure4/All/.DS_Store
- __MACOSX/Codes_eLife/Figure4/All/._.DS_Store
- Codes_eLife/Figure4/All/brain_observatory_1.1_VISp_SetSim_ppd_all.png
- Codes_eLife/Figure4/All/functional_connectivity_VISp_pplAct_all.png
- Codes_eLife/Figure4/All/brain_observatory_1.1_VISp_SetSim_ppd_stimWise.png
- Codes_eLife/Figure4/All/functional_connectivity_VISp_SetSim_ppd_all.png
- Codes_eLife/Figure4/All/functional_connectivity_VISp_SetSim_ppd_stimWise.png
- Codes_eLife/Figure4/Examples/brain_observatory_1.1_VISp_pplRunAct.png
- Codes_eLife/Figure4/Examples/brain_observatory_1.1_VISp_ActAvgVar.png
- Codes_eLife/Figure4/Examples/brain_observatory_1.1_VISp_ActAvg_2ndV1st.png
- Codes_eLife/Figure4/Examples/.DS_Store
- __MACOSX/Codes_eLife/Figure4/Examples/._.DS_Store
- Codes_eLife/Figure4/Examples/functional_connectivity_VISp_sampleAct.png
- Codes_eLife/Figure4/Examples/brain_observatory_1.1_VISp_SetSim_ppd.png
- Codes_eLife/Figure4/Examples/brain_observatory_1.1_VISp_SetSim.png
- Codes_eLife/Figure4/Examples/functional_connectivity_VISp_SetSim_ppd.png
- Codes_eLife/Figure4/Examples/brain_observatory_1.1_VISp_SetSim_ppd_stimWise.png
- Codes_eLife/Figure4/Examples/functional_connectivity_VISp_SetSim.png
- Codes_eLife/Figure4/Examples/functional_connectivity_VISp_pplRunAct.png
- Codes_eLife/Figure4/Examples/functional_connectivity_VISp_ActAvgVar.png
- Codes_eLife/Figure4/Examples/functional_connectivity_VISp_SetSim_ppd_stimWise.png
- Codes_eLife/Figure4/Examples/functional_connectivity_VISp_ActAvg_2ndV1st.png
- Codes_eLife/Figure4/Examples/brain_observatory_1.1_VISp_sampleAct.png
- Codes_eLife/Figure3/all/brain_observatory_1.1/pc_space_VISp__13.png
- Codes_eLife/Figure3/all/brain_observatory_1.1/.DS_Store
- __MACOSX/Codes_eLife/Figure3/all/brain_observatory_1.1/._.DS_Store
- Codes_eLife/Figure3/all/brain_observatory_1.1/pc_space_VISp__12.png
- Codes_eLife/Figure3/all/brain_observatory_1.1/pc_space_VISp__11.png
- Codes_eLife/Figure3/all/brain_observatory_1.1/pc_space_all__11.png
- Codes_eLife/Figure3/all/brain_observatory_1.1/pc_space_all__13.png
- Codes_eLife/Figure3/all/brain_observatory_1.1/pc_space_all__12.png
- Codes_eLife/Figure3/all/functional_connectivity/pc_space_VISp__13.png
- Codes_eLife/Figure3/all/functional_connectivity/.DS_Store
- __MACOSX/Codes_eLife/Figure3/all/functional_connectivity/._.DS_Store
- Codes_eLife/Figure3/all/functional_connectivity/pc_space_VISp__12.png
- Codes_eLife/Figure3/all/functional_connectivity/pc_space_VISp__11.png
- Codes_eLife/Figure3/all/functional_connectivity/pc_space_all__11.png
- Codes_eLife/Figure3/all/functional_connectivity/pc_space_all__13.png
- Codes_eLife/Figure3/all/functional_connectivity/pc_space_all__12.png
- Codes_eLife/Figure3/examples/brain_observatory_1.1/.DS_Store
- __MACOSX/Codes_eLife/Figure3/examples/brain_observatory_1.1/._.DS_Store
- Codes_eLife/Figure3/examples/brain_observatory_1.1/pc_space_all__23.png
- Codes_eLife/Figure3/examples/brain_observatory_1.1/pc_space_all__22.png
- Codes_eLife/Figure3/examples/brain_observatory_1.1/pc_space_all__21.png
- Codes_eLife/Figure3/examples/brain_observatory_1.1/pc_space_all__11.png
- Codes_eLife/Figure3/examples/brain_observatory_1.1/pc_space_all__13.png
- Codes_eLife/Figure3/examples/brain_observatory_1.1/pc_space_all__12.png
- Codes_eLife/Figure3/examples/functional_connectivity/.DS_Store
- __MACOSX/Codes_eLife/Figure3/examples/functional_connectivity/._.DS_Store
- Codes_eLife/Figure3/examples/functional_connectivity/pc_space_all__23.png
- Codes_eLife/Figure3/examples/functional_connectivity/pc_space_all__22.png
- Codes_eLife/Figure3/examples/functional_connectivity/pc_space_all__21.png
- Codes_eLife/Figure3/examples/functional_connectivity/pc_space_all__11.png
- Codes_eLife/Figure3/examples/functional_connectivity/pc_space_all__13.png
- Codes_eLife/Figure3/examples/functional_connectivity/pc_space_all__12.png
