# Supplementary material for: Contribution of behavioural variability to representational drift
Source: eLife. 2022 Aug 30;11:e77907. doi: 10.7554/eLife.77907 (PMC9481246; doi:10.7554/eLife.77907)
Supplement: Source code 1. [file elife-77907-code1.zip › Codes_eLife/init.m]

addpath('./');
addpath('./utilities/');

% - 

cl_pupil = [0.8,0.2,0];
cl_running = [0.15,0.15,0.15];

cl_dataset1 = 'r';
cl_dataset2 = 'b';

% - 
%mycm = customcolormap_preset('purple-white-green');
%mycm = flipud(mycm);
