# Supplementary material for: Contribution of behavioural variability to representational drift
Source: eLife. 2022 Aug 30;11:e77907. doi: 10.7554/eLife.77907 (PMC9481246; doi:10.7554/eLife.77907)
Supplement: Source code 1. [file elife-77907-code1.zip › Codes_eLife/utilities/my_hist.m]

function [hx, hy] = my_hist(y, bins, cl, plt)
if nargin<4; plt = 1; end

[hst1, hst2] = histcounts(y, bins, 'Normalization', 'count');
hx = hst2(1:end-1)+diff(hst2(1:2))/2;
hy = hst1/sum(hst1(:))*100;
if plt
plot(hx, hy, '-', 'LineWidth',2, 'Color', cl)
end
end
